# Supplementary material for: Linking genotype to phenotype to identify genetic variation relating to host susceptibility in the mountain pine beetle system
Source: Evol Appl. 2019 Feb 19;13(1):48–61. doi: 10.1111/eva.12773 (PMC6935584; doi:10.1111/eva.12773)
Supplement: Supplementary file 1 [file EVA-13-48-s001.zip]

Archive with 2 entries (2 files):
- eva12773-sup-0001-TableS1.txt
- eva12773-sup-0002-Supinfo.docx
