# Supplementary material for: Linking genotype to phenotype to identify genetic variation relating to host susceptibility in the mountain pine beetle system
Source: Evol Appl. 2019 Feb 19;13(1):48–61. doi: 10.1111/eva.12773 (PMC6935584; doi:10.1111/eva.12773)
Supplement: Supplementary file 1 [file EVA-13-48-s001.zip › eva12773-sup-0001-TableS1.txt]

TableS1. Flanking sequence (5' and 3') for all SNP loci used to genotype lodgepole and jack pine sequences
Locus	5' end	SNP	3' end
Jackc1504p209	CAGTTGCTCCCTTGCAGTTGCGCCTGACAACGCCATTTTGTTCACCCATATCTCCTAAGTTCTGCAGTAGAAGCTGGCATAGGGGAATCGAAAGAAGGGT	[A/G]	CGGAGGGTCGGTATTAGGGTTGTTGCGGAACAAAATACAGACCTTCTTCGAGTCCTTGGAACTGTTTGGAAAGTCAGCAAAGATGGTCTTGACGCAGGAA
Jackc3017p105	TTGAATTTTCCCACGAAATACAAGCTTCTCACCACTTGAATTTTCCCACGAAATACAAGCTTCTTGTGAGGGAATCAAGTAAACATGCAAGTAAAAACCC	[C/G]	AAATGCAAGTAGGTGAGTTAGTTGTTAACAGGTCTACGTGAGTTAGTTGCTAAGTTTTAACAGGTCGATTGCATGGGGATATTTTGATGAGCAAATGATA
Jackc915p369	TTTTCTTTTCTCTTTCAACATATTCTTTCAAAAGCTCCTTTGACTGCACCAGTTTTGAAAGGATGTTTCTATAGATATCAAGGTCTCTGTCTACACTGGG	[C/T]	TTGCTTATATTTAAGGCTGCACATAACTTATCCAGCACAACAGGATCTGTAGCATTTGCCCGTTCAAGTAGCCGGAACAATCCAATTGCAAAGAAGCGAC
Jp_c00433p427	CATCCCAAATGATATAAGAGGCGGGATCTGAACAGGAGCCTACCGTCACAGACTTGCCATCAACAGTGCCCGTGAGTCCACATTGTGCTCCCCAGGTGAA	[A/G]	CTGTATTTTCCTCCTAGTCCACAGCAAGCTTGAGTGGTGGCCTTAAATCCATAGTTAGAAGGATTGGCGAAGAAATCGTAGACTATGTCGTATTGATTGA
Jp_c02124p853	GTTAGTCCTTAATGCCAATTTATTCCCAGACATGAAGTTAACCAGTATGGACAAGCGAGGTATCAGTTTTGCCTGCATGAACAGTGCTAGTGAATCCAAG	[C/G]	CAGGCCTTTCCACATTTGCTCTGAAGTTTAGAGATAGTTCCATTGTTGAAGAGTTCCAGAGAGCTGTTGAGGCGCACAAAGGCAGATCCTCAAGTAATTT
Jp_c02580p908	AAGAATCagaaggagaggaggaggaagatattgattttgatgaagattttgaagatgatgaagaagatATGTTGGAACATTATCTTACAGAGAGATCAGA	[A/G]	GGTTCATCACATGGCTCTTCCCGCAGATAAGCAAAGCTTAGGAGAACTTGGCAAGCCTGCAATTTGATTCTATATGGATGTATTAGAATTATCAAGCACT
Jp_c03968p72	GGGCTAACGTTGTGGCTCATGGCTACACTAAGGGAGTTGGGCTGGCTGCGGAGATCATTGGCACATT	[T/C]	GTGTTGGTCTACACAGTTTTCTCKGCCACTGATCCCAAGCGCAGTGCCCGTGATTCTCATGTTCCTGTATGTACTAAACTTCACTGTRGCCTTCTTCTTCCTTCATTGTTTTAGTCACYTTSTNNNGGTTTCTGTTGTTATRTTGTGGATATACTTGCTTGCTCAACCTCCCCCTTCTCCTTACTAAACCTTAGACAGTGAAACTTTAGATCTTCACTGTGGTCTTCTTC
Jp_c05130p655	GCCTCCACTCGTGTTGGATAAGTGCACCAAGTTTCCCACGATTGTCAAGTCGTGATTTCATCGTGGTAAGCTGATCAATAGCATGAGAACTCCCAACTGT	[A/G]	TAAGTGTTCTCATTTGTCGAAAACTTGTGGGTGAATTCAGCCGCAACTGCAGTCTTTGAAATAGGATTCACTATATGTGTATATGAGGCCTTCACAGTGT
Jp_c12031p335	ACAAGAGCCAAATCACGGGCCAGATCGACACCGGTGCGATCAGGAAATTGACGGGAGTCAGTGTCAAGGTCTTGTTCTTCTGGGTCTCAATTGACGAAGT	[C/G]	ATTCGGGATGGAGACGAGCTGGATTTCTACGTGGGAGTAGTTTCGGCTTCATTCCCTGTTTCCAACTTCTACATATGTCCTCAGTGTGGCTGTGGGCAAG
Jp_c15855p785	CACAGCCTCCTGCCGAAACTCCTAACCGGTGCTTCTCCTGCAGGAAACGAGTCGGTCTGACCGGCTTCAAATGTCGGTGCGGAAATACTTTCTGCGGCTT	[G/T]	CACCGATATGCCGAAAAACACAGTTGCTCCTTCGATTTCAAGGCTGCCGGTCGTGAGGCCATTGCCAAGGCCAACCCTGTCGTGAAGGCTGCCAAGATTG
Jp_c21224p439	TAAGCTTTCCATCAAGTAGCCCGTTCAAAGCCAGGAAATGGGAGACATGGGATCCAAAACCCCCAATGGATCCTTCCTCCACAGTCAATAGGATCTCGTG	[C/T]	TCTTTAGCCAACCGTTTGATCAAATCTCCATCCAAAGGCTTGCAGAAACGAGCATCTGCAATGGTGACTGATATGCCAGCTTGTTCATTTAGGATTTTTC
Jp_c24821p611	TGTATAGCTCTCCACTCGTTGTCATGAAATTGGTGATCCAAACAAAGAGCGTGGAGTTCATGCCTTTCTACTTGTCATTCTTTTCTTTCTTTAACAGCTT	[T/C]	TTCTGGATGACTTACGGTGCTCTGGGCAGAGATATCTTTATTGCAATTCCCAACATTATAGGTGTGCCCTTGACATTGGCTCAATTGATATTATATTGCT
Jp_c25075p377	CAAAATGCCTTATATAAACTTTCATAGAAACCACTATTTAATCTATTAGGTTCGTTGAAGAATGTCGCATAGTTCACACAAAATTGCTCAGGTACTCATC	[A/G]	ACGGTGGTGTATTTCACATCAGGGTACAGCTGACTAGCCTCTACACCAGCAGGTCCAATTTCAAAATTTGTTTGATCTCCTTTCACGAAGATAGAATGAC
Jp_c27585p643	GATCCCACTTGAATAAATTGATTCAGATTGCTGAATGCATAACATGATCCAGTTGCAAATCCACTACAGTAACAGAATGTGGGGGCAGAGAAATGTTGAT	[A/G]	TCAGTGCCGCTATTTACAATTTCTGTTGCTCTAGGCGCGATCTTTTGTGGCATGTCAAAAGAATTTTCATCCATCAAATTATCAGATGTCAGAATGGTTT
Jp_c28993p1003	ATCTTTGGATTTAACTCTGCCAAGGGAAAGCAAAGAGCGTGTCAGTGTTGAGCAGCACTGTCTAGCACGYGATATTGTGAATATTATTGCATGTGAAGGTGCTGAAAGGGTGGAAAGGCATGAGCTTTTTGGCAAGTGGAGGTCCCGTTTGACTATGGCTGGCTTTAAATCTCAC	[C/G]	CTCTAAGCTCACGTGTTAATGCCACTATCAAGGTTGCCTTGGAGTCTTATAATCAGAATTACAGGGTGGTAGAAAAGGATGATGTTCTTTATCTGGGTTGGTTAGGCAGGGA
Jp_c31376p1552	GAATGCCTTGGATGGCTTTTAAAAGAAGTTGTGCAGATTGGCTGGTCGATTTTGTTGCATGGATGGTAATATTTGAAAAGCTGTAAGATGCAGATGTCAC	[A/T]	GCTTTCCAGAGTATGTGGCTGAAGGCGGATTATCTTGGACATGACATGCTCTTTGGATGCTGTAACTGGGTTAATAAAATTACTCAACAATTAGTTGCAA
Jp_c31636p544	AGATTAGAACCCAATGTACCAGTACGTAATACCTAAATGGCTATAGAACCACCAACCACACTGTGACAGCTTCCAATTAACCTTCAAAACTGATATTATA	[A/G]	TTCTTCAAATACCGAAAACAGGTCACCATGGATGTAATCATTGTCCACAACACTCACCAAGTAGTAACTATTTTGTACCTCTTCAAGGATCTTTCTTGAA
Jp_c33476p566	ACCTTCGGTAACAACCAAAGATTCCTTTTGTTTATGCTCTGCAAGATAACGTTCCAATGCACCCTCGCCACGAAGTATTTTGGCTCCACATCCCTGTGAA	[A/T]	CTGGTGATCCTATAACTTCTCCATCAATGACAACAGCATCTATTTTATCGAGCCCTGTTTTTGCATCCGGAATCTCAAACATGGCATCTGTCAAAATGTT
Jp_c40483p485	CAAGAGGGTTGCCAGGCACAACAGTTTTGTACAAGTAGCTGTCAAAAGTCATCTTCTGCACGTAATCATCAGCACACATCTCAACAAAGGCTTCTCTGGC	[A/G]	GGATTGGATCTATAGAACACCTTCTGAAGAATGTCCAACACTTTGTAAGTGGGCCAATACTGCTTATCCCATTTCTCCAGGTACTTCCTCAAATCCGCCT
Jp_c43058p705	GAGCGTAATCTACCCACAACAATGACCCCACGAATGTATTCCCTGTTCGTACAGCAAAGCATAACATGCTTAGCAGCAATTTCTTGTTATGTAGCCATGG	[C/T]	TCCAAAATCCGCTGCTCAATAACACCGGCCACTATTTGGTACCTTAGGTTGCTAGAAACTGCCATGTACACTCCATAGGCTATACTTGTTGAAACTATTG
Jp_c43942p268	GCTAGTAGATAAAATCCCTCCATCTTAGCTAATCCTATGCTTCCCCTCTGTGACAGCACCTAGAGAGATTTCCTAATATTCAATGATCTCATTTCAATTC	[C/T]	ACAAATATTTTTTCATCCAAGAACGAAATCGAGACCATGCCAAATCAACTGATGTCTGGTCATGCTCAGCAAATCCTTGATTCTTTTTGCGGGCAACAGC
Jp_c44637p536	TGGCTCCTGCTGTGGAGGCTAACTCTGTGTCAGTTTTGGGGTTGAGCATGGGAGTAGCATCTTTTAGGGCATAGTCAATGCACAGTAAAACAAATCTGCT	[C/T]	GTGTAGAATTTGGAAGTTTTATTCTACAGTATACCTGAAATATCTATGATTGCAGTGTCAAGCGCTGCTATTTGATTATGATAGCCATTCTATTTGAGAC
Jp_c44933p494	GTGTAAAAACGCCTAGCAGAATCCACCCGAGAAGGGGGTTGCTCAGCCCCAACCCGAGTCCCGTACCTTCTGTACTCAGCCTCTCATCAACCAATGCAAA	[A/T]	GCTTCTTTGGTTGAAACTGTCAGCGCTGCTGCAGCCGCCATTAGAGGAGCTGCACCGCCCAAGCTGACCAGGCAATTCTGACTCTTCTCCTTCGCCCTTA
JpLpc00337p904	TAATTGTAGTCTTTGCAATGCAAGCATTACTCTACCAACGGGATGGCTTTCCTTTGCACAGCTTACTCTGACAGTGGCCTCCCCAGTCGTCATTTGAACATC	[A/G]	ATATCAGAAATAGGATCAACGATTCTGCCATCCTGTATGTTGGACTTAGCCTGCTGCGGCTGTGGCTGCTGCTGTTTCTCTCTTTCGGTTTCCATATCCTTGACTTTACTCTGGAGTTCTTGAATGTAGGAAATTG
JpLpc04112p131	TCCTACAGAACACAGGCAAAGATTAACAGGTATAAATTTGACCCATCTGCTATCAATCCGCATTAGTCCTT	[A/G]	AGCAAACTCCAATAGCCATCAAGATTCAGTAAAGTCAGCATGGCCTGGACAGTAATAGAAAATATGCTACAGAATCTCATAAACCATTACTTTAGCTAATGTTATGAAACTCAATCTGCACTAGTGTCTAACCTTGAAC
JpLpc06142p940	CGACGAGATATCATAATTTTGTTGTTTATCCTCGTTCACAGAGAATGGTTTTGGAAGACTAAAAGATTGTTCTAGTACTTCCTTCTGCGATTCGCAGATA	[A/G]	CTTTATTATCGTCGGAAGTGTTTGAGCTGCTCACACCACCACCATCACCGTGAAAAATACTAAATTTCGCAGCAAGAACAGCAATTTCATCGTCCTCAAC
JpLpc07589p2036	ATTTGTAGTTTATCAAGGGCACCATGGTGATCGAAGTGTTTACAGGGCTAATATGATTTTACCAGGGGTGGCTTTTTCTGAGAAGGAAGGAACATATGAAAATGCAGAAGGTTGTACTCAGCAGACC	[A/G]	TCCCTGCAGTTCCCACAGTTGGTGATTCTAGGGATGACTGGAAAATTCTTAGAGCTTTATCTGAAGTTTCTGGAGTAAAACTCCCATATGATACAGTAAATGCGCTTCGTACTCGCATTCGAGCTGTGTCCCCAAATTTGTTTCGAGTTGATGAGAGGGAACC
JpLpc15608p1838	CACTCTTCTATTTCTTATTGCCATGTCTCTACAGGTTTCTAATCGCTGAGAAACTTTGCCATTATCAGAGAATTATTTAAATGTAAGATTAAAGCAGGTTTTGGCATATGA	[T/G]	TACTTTATCAGATGTCATCCTAAGAACTGCCAAAATTAGTTGGTAACCTTTGGTATTGTACCTGAGAATTAGATTCCCCAAAAGTTGTTTCATGGGGA
JpLpc21364p981	AGCAGCTTGAAGCCGAGAAAGCTCGCAAGCGCAGAGAAAAAATGGAGGAAATAGAGTCTAAAGTGCGGGCTCTCAGAGAAGAAGAAAATTCGTATTTGGATAGATTAGAGAGTGATTACAGAGAGCAGCTTTCTCGAATACAYAGAGATGCAGAGATTAAAGAGGCCAGAATGATGGAAATGTGGAC	[A/G]	GCAAAGCATGTGCAGATCACGAAATTTTTCGAGCAGATGGTCCACCGCCATGACCCTCATAAATCCATTTAAAGTAATTCAATGCATGTGCATCTGTTGTAAGTATCATTTGTCGCA
JpLpc30743p1175	AGTACTGCTAATTATAGAGTTGCAGACTCAAAGGCAGCTGCAGGGTTTATCCATTAAAGTTGGATTGCATATTTTATAGTTCATAGAAAAACCCACAATT	[C/G]	CTTTTGAAAATGGTCTAGTCACTGGCCTGAGGTTTGTGCTGCAGCCCATAAAGTTTCTGTTAAATTGCATGTTCGTTTACTCGATGCTTATTGTTGTCCT
JpLpc30808p665	ATATATTCTGTACTGTAGGGGTAGTGGTAAGCCATACCAAAGGACCAAAGCAGTATGCCATTCCATTACCAAGCTCAGATCTGGGTCAAAGTTTTGGAGC	[A/G]	TTACTGGAGAGTGGTGAGGGTGCTGATGTCAGTTTTGAAGTTGACGGGGAGATATTCCGGGCACACAAGTTGGTGCTTGCAACCCGTTCACCTGTCTTTA
JpLpc31632p126	AGGAAGCAGAGGGCGGAAGGATGCAGAGCGGAAGGCAGACAAACGTTTTCGGTGTATTTGTGTTGTGTTTGATTGCAATTGGTATCAGTAGGAGCCGGGG	[A/G]	GTAGCGGCCATGGGAACTCTCGGAGGTTTACGCGATGTGAAAGATTTTCAGAACTCAATAGAGACGCTCGATCTTGGGCGCTTTGCCGTTGATGAACACA
JpLpc32323p740	TGATCAGCAGGAAACGGCCCTCTGTCACGCAGAGCTTTAAATGCTTCTATCGTGACCATCACCTCATTTGCATTCTTGGTAAGTCCGTAATCTTGTCTCA	[A/G]	CACTGACAAATTCCGAATAGTGCCCACGAACCCACAGAACACATCGTCTACAACTCCGAAGGACCTGGGCATGAGCAGAGCTTCTTTGTGATGAGTGTAT
JpLpc33893p239	TTCATCACCTTCAGCATTTCTATCACCAGTTTATTGTTTGGCATTTAACTAGATTCAACTTTAGGGAGCAACAAGAATTAGCAGTCTGCATCAGTGAATC	[A/G]	TACATTCTTCCAACCCTTCAGGTGGCAGCTACAACCTGAAGAAAGTTTCCAAAGTAAAATGGCAATAACCTGGCCTGCTCTACTGCTCCTCCTTTGGTGA
JpLpc34244p1745	TTCCCGAATTCCACATTGAAATTTGTACTTCCATCCATCGAATTGCTATGGGAGTGTCTGACATTCCGACCTTGAGACGGTTCCTGTTCCAAGTCTTCAC	[T/C]	GAAGGTATGCATCTTACTCATAATGCTATCCATGGAGATGCTCCGAGAGTGACGTGACCTGTACTGATTGCCATCACCTTGCCCCCCACTTCTTTTGTTATCTTCAT
JpLpc34784p179	GTAGGTAGCATCAGGGCGAAGAATGAAAGTATAAACATGAGTAAGCTGATCCGTTTCACATGATACATCCTTCTTRATAGGATGGTTCTTTCCACCATGACCAAGAATTGCATGAACCTTCTTTGTACTATAACCACATATGTCTGGACCAAACATGATACTGTCATAACAAAAAG	[A/G]	ACTAATTAGACATCAAAGCAAAGCTACTGCTTAAAATGTGTATCTTGCTGGATATCACAGAAAGCAAGAMGCATAACGTTAAGGCATCAATTAATGGAAGCAGTGTTGAAGAGGCCTGAGATGAATGGGTACCTGTAAGGTGTATCTCCACCAAACTTCTTTTGGTCAACATC
JpLpc36252p1327	CAATGGAGAGTTTCAGGCTTTTGTGAAGAGAGTGTCAGAGCTGTGGGAGCAACCTCATCTCAAAGACCTTGAATTAGAGTTCGATATACCATTTAGAGAG	[C/T]	TAGGTTTCCATGGAGTTCCTCATAAAGCCTCTGCTTTTATCGTTCCTACAGTTAATTGTTTGGTGGAGTTAATAGAAACTCCTTTTCTAGTGGTCACCAT
JpLpc38316p430	TGCTCTTTCATACAGGGGCTCAATTGTCTCCTGAGTTCTATATATGTCCAAATTTCCGAATCTCATTCAGAATTGCTTCACAA	[C/T]	TGTAACCAGMTTCCGTAGAAACTATATTTGGGCTTTCAGAAGGGACAATGTCTTCTCTCTGATAACTACCACTACCTCGTAGTAGTTTCTCGGAACCACGATCCACCGCACCCTTTAAAATTATGGTTTTATGTAACCC
JpLpc39841p549	TGTCCATGTCACCTGCAGCACAATACCAGCATCAACCTCATGCTCAGCAACAAAATCAGTTTTCCGTTACCAACACACAAACTTCCTCTGGAGTAGTTGG	[T/C]	CTAGCAATGATAGGGCAAGGACCCAGACAGGGCCATTCAGACCAAAACAAAAATTCTGTTTTCTCAAATGCCCTTTCAAGCCCTGTTAGGAGGAGTCTTC
JpLpc39929p732	CATcagcagcatcagcagcaacagcagcaacaacagtctcttcacagccagcTTGGCATAAATTCTGGAGGAAGCAGCGGTTTGCATATGTTGCA	[C/T]	GGTGAGACAAACATGGGATGTAATGGGCCTCTGTCATCTGGKGGATTCCCTGAATTTGGGCGTGGGTCTGCTACCTCTGCTGATGGTATGCAGGTGAACAGGGGCTTTGCTATAGATCGTGGTTCAAACAAGCAGGATGGAGTTGGATCAGAGAATG
JpLpc39993p867	TTCCTTGGGAAGCAGAGGGCCTGTTTGATGGAACATCCAAGTATAAATTAGATAAAAATGGAAAAATCTATGAGCATCATGTGGACAATCTTGCCTTCAA	[C/T]	TTCCCCCAGAAGTTGAGACCTGCTTCAGTGTTCGATTTGGTGAGAGCAGCTGGTTGCCCTACAAGTCCCACGCCTACTTTCTTTGGAGGAACAGGTCTCT
JpLpc40793p1901	GCTGCAGAGATGACATATGAAGAATACAAGATAATGGAAGATTTATTGATACCACTTGGCCGGTGTCCTAGATTTTCATCCCAAAGTGGTGGCTGAATCT	[C/T]	TTACAACTATGTTGGACCAGTTTCAATCAGAAAATGTATTTAATGCCCTGATTTTGTTTTGCTTGGACATATTCGGTAAATATGATGAATAAGTTGATGG
JpLpc41319p340	TGTATCACATTGACTTGCCGCTATCCTAAACGAAGCCGCAGAAACTGTTTGAGAGCTCCATCACAGAAAAGTGAATTCAACTGGTTGTACAAAGACATTA	[A/G]	CTAGGGTAGCCTAACTTGGTCCGTCCCCAAGCCCAGGAGGCATCCCGAGGCTTTGGGCAAGATTTTGCATCCTTTCCTTCATAGCCTGGACACTCTTTTG
JpLpc44782p470	CGTTGTGAGGATTAGGACTATCCATAACCACGAACTGCATCTCTTCAGATGGTTTCCAATGTCGCTTGCGCTGATTTATAAACCAGTTATTTATCTGCTT	[T/C]	TGATCCAGCCCGGTAGATTCTGCCAATGCTATCTTTTGACTTTCCGAAGGATATGGCCACTTATAGTTTCTGGTCCACCAATCCAACAACTTTTGCCTTG
JpLpc44961p330	GAGAGAAAGGGGAATGGGTATATTGATGGGATCAAGCGAGCTGATCAGGCCAGAGGAAAGCTCCCATGGCATACTTGCGCTTCTGGTCAAGATCCCCCTT	[C/G]	ACAGAGAGGCCATATTCCCTCAGCAGGCTATCAACTTGTCGCTCCTCCATTATTTCATAATCTTTCTTGCTGTATCTCGGATAGTGAAGAGGCAGCTGGA
JpLpc45225p571	AAGATCCTCAGCTTGCTTCCGGGAAGCTTTAGCAGTGGCTTCAGCATCCCGTGCCTCCTTATCCTTTTCCTCCGATTCCAATGTCAACTTCTGTAATTTC	[A/T]	GCTTTAATTCAGATATCTCATTCTTCAACAGGTTCACATCCTCAGAACTTTTGTCAACTTTCTGTTCCTTAGATTTCATGTATTCTTCTTGGAAGCTTTT
JpLpc45900p1071	GGAATTTGCYTCCAAATGGTGTTTAAGGTGAGGAAAATTGAGCCTGGCATARTCACCCCTCARCCTGTAAGCAGCCTTGTCATAAGCCAWGGCCGCCTCCTCTGCAGTATCAAAARTCCCCAGCCATAACCTGGTTCTGTTTCTGGGTAACCTKATCTCTGCAACCCATTTACCCCAGTGGCGCTGYCTCACGCCTCTGTAAAGCTTAGCCGGCTTTGACAGGCTGCTGCCATGAAGTTTCATGGGCTGAGCTCTGGGACCCAGAGGGTTTCGACCCATATGGTGGATTGAAGCCGCTGCTG	[A/C]	TGTTTGATGTTGTTGCAATTGAAACTGCTGCTGCTGTATTTGCTGAATCTGCTGTACATGTAACAATTCATACAAAACCATGGCCGATTCAATGGATTCTCCGCTGTA
JpLpc47089p1628	TTTGAAGCTTCTTTTTTGTTTGGCTTCAAATGTTCACAAAAGGGAAAGCTTGTGCTGCCTTGCCAATTATTTTTGCATGGACCAGTACAGAACATAGACATTGACAGCTTATTATTGGAAGGACGGTTTTCTGCAGACTATGTAAAGCTGTGGTGATTGAGATTGTGAGCTGAGG	[C/T]	AAACTTGACCTACCTTGGTTTTGATCTTACCCATGGGATTTCATTTTCACCACTGCAGTTCCAGTTCTGTAAATATACAGCATACACTGTTGATGCTGACACGTTGGMCCACGTTGTTTGTKTCTTTATTTTAGGTGGGAGGTGGGAAGGGGAATGGAAGAGTAGCTTCCACAGCCGTATGTGATTGGATTTGAGATTTATACTTATGTGAATGGCTGCAGGAGCATTATARTCCTATAAATAAGCTCCATTTCTGTGGAGTGCTGAGCAGAAACATGAAGGTTTCT
JpLpc47089p1831	TGAGATTGTGAGCTGAGGYAAACTTGACCTACCTTGGTTTTGATCTTACCCATGGGATTTCATTTTCACCACTGCAGTTCCAGTTCTGTAAATATACAGCATACACTGTTGATGCTGACACGTTGGMCCACGTTGTTTGTKTCTTTATTTTAGGTGGGAGGTGGGAAGGGGAATGGAAGAGTAGCTTCCACAGCCGTATGTGATTGGATTTGAGATTTATACTTATGTGAATGGCTGCAGGAGCATTATA	[A/G]	TCCTATAAATAAGCTCCATTTCTGTGGAGTGCTGAGCAGAAACATGAAGGTTTCTGCAATAAAACCTAAGTAACTCTATATAATATTGTGTGCAAGTAACAAGTTTTAAAGTARATTGTGTGAGTAACATGTCC
JpLpc50195p453	ATTTTCATATGCAAGATGAGGATGCAGGGAGACCACCCCGCAAATTTATCTTTTAGAGAAATTTGTACACCCGACAATGGTTTCGTTTGATCAGAATTTT	[A/C]	TTGATTAAGACAGTTTTTACTATCCGACCACCGTAGTGTTTGAGAGTACTGAGTTTCTTTAATTTGACCACTCGTAAATGCATCTGCTCTTCACTTCGTT
JpLpc50903p425	AATATACTTTCTCTACAATTCCACCACCAGTTCGAACAGCAAAACGAAGCCTATCTGCAGCAGGTGGAATGCCCCAGAGAAGTGGTACAGCAACTGTCAT	[C/T]	GTTAGCTTCTCATGCAAACCTCCTTTGCTCTCCTTTTCAGTAGCTACAACCTCTCCTCCCTGCTCCAACACTGTGTCCTCCACCACATCACTCAACATCT
JpLpc54814p513	ATAGCTTAAGAGACATGAAGAAACACAACTTCAGAACAGGCATTGGACYTTTCCTTGACAATATGATTTCATACTACAGACATTGGGATGGACCTTTCCTTGACATATCATCTCAGAGTACAGACATTCAGATTGAACATTMACATGGATATGGCTYCCCAATCAAAAKRCCATACTGGGGTCTTCAGCAAGGTGCCCACCRTCACTGCTTTTTCATTACAACAGCTTTGTATATAAGAAACAGGACTTCACAAAATCGCCTCAGAAAGAT	[A/G]	ATGGCCAGAGCATGCGTTGCATATTGTATAGAAGTTAAAACATTTTGCCATGTTGCCACCCTCATGGAAGGTACTTAAATAGCA
JpLpc61376p1097	ACTGTGAGACAGGGCAGTTCATGACTGAATATGTTGTCACTCGATGGTATAGGGCTCCTGAATTGCTTCTGTCCTGTGATGAGTATGGTCCATCTATTGATGTGTGGTCTGTAGGCTGTATTTTGGCAGAGTTGTTGGGCCGACAGCCAATATTCCCTGGTAAGGATTATATCAATCAACT	[C/T]	AAACTGATCATCAATGTTATTGGCAGCCCAGCGGAAGATGATCTTTACTTTGTCCAGAGCCAGAAGGCCTGCAGCTACATMAAATCACTTCCTCATGTTCCCTCTGCTTCTCTGCAACGTTTATATCCTCAGGCAAATCCTACTGCCATCGACCTACTAGATAAGATGCTAGTTTTTGATCCTTACAAGAGGATCACTGTTACA
JpLpc66545p1207	AGTTCGCTCTGGTCTCCTCATTACTCTGCACTGGAGGTTGCGATCCCCAGACCGGTGGAGGAGGCGCGGTGGTAGCATAATAGTCTTCATCGTCGTCAAC	[A/G]	TCGGCCCAGGATTTAGCGGTGACGGGTGCAGGAGCCCAGAATTGCTGGGGCTCCGCCGACTTTTGATCCGACTTGTCCTTGCTGCTATTCCGGGAGGATG
JpLpc66974p221	ATGNGCTTCATTGTGTACATTGATAGTAGTTAGGCACAGAGAAATTTGATTCTAATAACTTTCAGCAATATATTACACAAATTTAGACAATTTTGTTTTCATTTGAAATTCCTTAATAATAATTGTGTTTGTTTACAGTCATTTTTTATCCCCGGTTCTGTTGATAGTGATGACAATCTACTAAGCCAGTGGAACTTGGTGGCACCACCACTTTATCT	[A/T]	TGGAGTCGACCAGATTGGACTGAAACACACAAGACAATAGCAGCTAAACAGGGACATACTGGTAAGGGGACACAAGAGCAAAATATGGTAACAGCTCAGAACAATGTTGTAGATACAAGGCCTCCC
JpLpc75741p1236	AAGTGCCACGTGGATGGGCAAGTCTGAACATTGAAATCTTTTGCCAGTGACCGTTTTATTAGGGCACACTGAGTTATTCATTTGGGGACCAAAATTTACT	[A/T]	TCCCTATTGATGCCAATGCTTAATGCTTGCATGGATGGCATGGAGTTACCTTTTGTGTCAGCCACTGACTACAAATCTTCTTGCATTTCCTAATTCCTTA
JpLpc79147p1879	ACTTTTCTGACCCAGACCGTCAAGAAAAATTTAACAAACTCATGGGTGTCAAGGGAGAGTCGAAAGCAGAACTAAAAGCAGGAGACAAAAATGGTGGGCT	[T/G]	CTTGCCCCAGAGAAGCAAATCGAATTGCAGCAGGACTTGGAAAAGCAGTACACGGCAGGATTGAGGCGCCGAGATGGTCGAACTGTTGGATTAGGTCTAT
JpLpc79566p1158	TTGTTTTTCCTTTCTCACATTGTAATTCTGAATTGTCTTATCCGACAGATCCTTCTGACCTCTCTGTTTGACATATACCCTTTTCTTCATTCTTGGTGCA	[C/T]	TTAAACGACCTTCTGTGGGGTTACTTCTAGTTACATTTCCTTCCAGTAGCCTTCTCTGACGAAGGTCTGTTTGCATGCCATCCAACTTCATTGGCCTGGC
JpLpc80697p862	ACTACCCTGATGGGCTTATTGGTTGTGCTTGACTTTACCAATTTTATGACTTTTCAGTTTCTCTTTTGTAGTTGTGAGGCCTGTCAGCTTGAGATTTAGA	[A/G]	TGAATAAAGTGTCCATCACTATCAGCGCATAGCTTGTTGAAACATTAAAAATCAGTTTTGAAGGCTATTTCATGTGTATTGCTTCTCCTTGCAGATTGCT
JpLpc86157p398	GTCTTCGCAGAAGAGAACAGGAAAAATCCACAAGAGATGAGAGCAACCGCAAGAGTCAGGTAGAACTTTGTTATARAAATATTCTTTTTCTAAAGAGCCATGGTTCAGGAGGCTTTGACAGTTTGTTTTGATTCATTGATTCCATGTGTTTTTGCAATGTTTTATGTATGTCTATAGGTCTAGTAGGCATCCTGGAGGTGGCTCCCGAAGGCGCACACCACAACGGTCTCCAAGGCGTCGATATCATTGTAAGCATGCTTGTGAGATTATTGTTATGCATTAATTGTGTGATCCATGGATCTAGGTTTGTTATTAGATACACGTAAAATTGTAAATTTGTGCTTTAATTCAATTCACTTTGAGAAGGGTGTTCTTTGAGAGAAGAGGTGGGAACTAG	[C/T]	ATCAGTGAAACATAAATCAAAGTGTTCTTCTAAAGCATAATCATTTCTTGCATSTTCTAATGCACTACTCTTTTTGGACAGCCTATTCACGCTCACTGACTCCGCCC
Lodgc1087p211	GCAAAGGAAACATTCAGATTTAATCTCTAGGAGTAGGAGCCTTTTTCGCAGCCTCAGCCGCCGCTTTTTCTGCTTCAACCTCAGCTACAATAGCCTCAAC	[A/C]	TCAGATTCCTCAAGCTGCCGCAACCCCTTATCGCGTGTCATCACAGCAATCTCGATGTTGTTTCCTTTACTTTCAACAACTTCCAGTAATGCTCTGGCTG
Lodgc1214p281	CAGCTTTTCAGACATAACTAAGAACTTCTTGGCTGTTGCAGCTGACCTTGGCAGATTGAGACAACTTGAGAGCATTGCAAAGGCATTCAGGCGCTTGACA	[C/T]	TGGCTCACAAAGGGGAAGTACATGCTGTCGTTACCACTGTGATTCCACTTCCTGCGGAGGAGGAAAAGGATCTGAAGCAGGTATTAGGAAAAATTCTCGG
Lodgc15p411	GCCGAGCTGCCCAAAGACGCAGAAAGCAAAGGTGGGTCAACTTCAATGCCTAATCAATATTCAAATCTCTCTGCACGACAGAAATTGTGGTTAAAAAGGC	[A/G]	ATCTGGTTCTTGTGATGTTCAAGAGAAAGAAAATGAAAGCAACTAGGTTGTGGCCATTGTGGTCTCTGGGGATTTGGAGAACTTGAGCACAAGGGAATCA
Lodgc2304p514	AGAATGCCCATGAATCACCCACTTACAACCAATATCGTTTAGTTGTTCAACACTGATTTCTCCAGTGAAAGCCCCACCCTTTCCAACCCAGGAATTCTGG	[C/G]	CAGAAATTTCTATACGATCAATTAAAGAGCTCTTCACTTGGTCAATATAGACAAATGGAGGCGCTACAACAATATCTACATCATCTTCAAGTTTTGCATT
Lodgc2485p527	CTTAGAATCGACAACTTTTAATGGACCTGAAGAGGATATCTTTAGGCTAGGCACCATCTGTGAGGATTCTTTTGAGCAATTGTATGATACTGAAGTAATT	[T/C]	CACACCAGTATGACCCTGATTTTACTTCTAATTGCTGCGGCTTGGGAAATCTATCAGATAGTAGTGTGTTGATGAATTATTTTGTAGTACCTTATGATGT
Lodgc2627p673	GGAGAAAGGGTATCTCAAGAGAACCCTGTCAGGAGGTGATGGCCCTGATGACAAGGCtttttttGGCACCAAAATCAGCCACTATCCACCATGTCCAAGA	[A/C]	CAGACCTCGTGGAAGGTCTGCGCGCACACACTGATGCAGGTGGCCTCATTCTGCTGTTCCAAGATGACGAGGTGGGAGGTCTCCAGGTTCTTGACAACAC
Lodgc3248p281	GGTTGCTGCAGATTATTGATCCTAGGCTGCAAGAACAGTATTCCATGAAAGGTGCCCAGAAAGCTTGTAGCTTGGCCTATCACTGCCTTAATCAAAATCC	[C/T]	AAGGCAAGGCCTCTCATGAGTGATGTTGTTGAAACATTGGAACCTCTACAAAATAGGAAGGATATGGCAAATGCTTCCTTAATGTATACTTTGAATAATG
Lodgc3290p342	ATGGTCATCAGGGCTGGCACCATTTTCAGGTGGCACTTCTTGTCCAAGGATAAGATCTACATTCAGTGGCCACAGCTTGCATTTACCAGCTTCTCTGTGG	[A/G]	TTTCTGCTCGAAGATCTCGCAAACCTGCTCCTGTGACAATGATGTCAAAGCCAGTTATTCAGTTCATTCAAGGAACGGACGAGCAAAGTGTTCCAGATGT
Lodgc4306p424	CCTTCTAAAAAGAATGAGAAGATACAATCTATACATAGGTAATTGAACTCCAATCAGGCCTGTGCCACACAGAAACAGAACAGGCTGGCACCTCTGTTTT	[A/T]	TGTGGTCCCAGCCTCTTAGGATGTTGGTACAAATGTTCCAATATATCCAAATCCCATCACAAAGAACGCTGCAGCTTGCAGATAAAGATAGATATAGAAG
Lodgc4455p208	GCATCCAGCAATTGCAGGGCAAATCAAATCTGCGATAGTGGAAATGTGCCAAAATATAGATCAGTTGGATTCTCTCACCCCATTTTTCAAAACACCAGAC	[C/T]	TTTCTTGATCTTGAATGCCGCAGCGGCGCAAAACTAGGACAAGACCTAGTCATTCTTCCATGCGTACAGCAGCAAAGAGAATCCATATCTATGCCCTTGG
Lodgc5121p406	CTTTCACTGTATTTACTTTGATTCTGAACCTGTTTTACTACACATGCTATACCAAGGCAAAACAAGATTATGGAAGCTCTTTACCGAAGTAAACCCTTAC	[A/G]	GAGTATTTGTACAGTGGAGATTTCTTTCGTTTGTATTACATCTTTAGGTAGAATTTTGCAGCCATTGAAATGACTGTTGTATTCTTCACCTTTTTCTTCA
Lodgc5453p480	GGGAATCCTCTTGTATCGTATGTGCTTTCTGTGTGGGTGGCTGGATATTTATATGACGCAGAGGCCGAGAGGCAAGATCTGCAGGGGAAATGTAAGGGAA	[A/G]	CAAATGCTTCAATCTCACCTTCCTCATCTTGTCAGCGGCCTGTATGTCAGCAGCAATGGCGTCCTTCTTCCTGTGGATCAGAACCAGGAATTTTTATAAA
Lodgc889p498	TACCAATGGAGTAAACAATGAAACCAATCTTCCTAAGCTTCTCCACATCAACAATGTTCCTACCATCAAAAATGAATGCAGGTTTCTGCATATTGTCATG	[A/G]	ATTTTCTGAAAGTCCAGAGTCTTGAACTCATCCCACTCTGTTAAAATGCACACACCATGAGCATCTTTGGTTGCTTCATAAGCATCCCAAACCACGCTGA
Lp_c01502p915	GTGGGCAAGTCAGGTGCCCTGTGTGGAATATGCAGGTCACCCAAAGCTAGTACCAGCACCATCTCTTCTCCTCTTCTATTCAAATTTTGCTAATGTTAAT	[C/T]	TCTATGCCCTTCACAGCAATATGCTCTGAAGTTAGAGAATAGTGATGCGAATCGTCTCAAGTTTTCCGAACCCAATTCCTTTGAATTTGCAGATCTAAAT
Lp_c02191p296	TATTACATAGAGATTGAGTCATTTGCTATTAAATGACATGTATCCCACCCTATTTGCTATCCTGTGAAAAATCTAACAAAATGGAAAGAAAATACGCCAT	[C/T]	CAGCACTAGGATGAGCTTGCTCTCAAATTAAAATTTCAGAGCAAATCTATGCTAAGATTTGTTTAGCATTTGCAACCACATTGTCAGCAGTGAGGCCAAA
Lp_c02598p1040	CTTCAAAATATACCGACCCAATAAAAAGGATGAATTCCAGAGATCATACCGTGGCTTTCTTATCCTCTGATGCGAAGATCCTAGAAAGGCGATCCTTTGCTCCTATAATGTCTCCCGCCATCATATCATATGCTTCTGATTGAAAAAACATCCACATAAATATTAGCTAAATATAGACAATCATGTCAGTTTTGGGATCCATGTT	[C/G]	GCTTTGTTTCTTAGCATCATTAATTCAAACAGGTCAAATAGCGACTCAGTGATTTTGCTGACAGATAAATATTAAGCACCATGCAGTAAGTGAATGATTGACTCACTGGGATCTATATCGGCTGTTTCTTAGCAGCATCAATTCAAACAGGTC
Lp_c02648p549	TGCTCTATAGAGGAAAACCTGTTTTTGGGTTAAGAAGAGCTTGATCTTCATTTCTAAACAGGATAGGACCTTTTCCAGGTCGAGTACAGATGAAGTAATC	[A/G]	ATACTGCCTGGAAATGTGGAACTGCTGCTTTCACTCTTGAGCTCTGGAGGAGCAGTCAAGGATTCAACATCCTTCATTGAGTCCACGCCGATTTCTCCTA
Lp_c04318p2154	AATGAGAATAAAAATAAGATGTTTGCCTTGTATCCAAATTTTACCGGAAGGGAATACATGATCGCAACATGTTTGTATGACTGAAGAAAGCAGTATTTCT	[A/G]	AAACAGATATCGGAGGACATGGCTTCTCCCATTATCTTGTTTTTCCATATAAATCTCACTTGGGCATACCATCTTTAGTTCTGTAGTCAGCCCCAGGTAT
Lp_c11275p339	GTTCTCCCGATTTATGCATTTCCAACACAATGTCACATCCACCAATCAACTCGCCTTTGTGATACAATTGAGGAAATGTTGGCCAATTGGAATAGGTCTT	[C/T]	AGGCCTTGCCGCACTTCCTCATCATTCAAAATGTCAAAAGACCCAAAGTTCAGACCCTCTTCCCTCAAAGCATTCACAACCTTTGAACTGAAGCCACAAC
Lp_c12025p1415	GACGTCAAAATGGACGTTTTACACCTGGTGGATGGTGTAAAGGAAATAACGATAGTGTCAGCGATCCTTGTTCTGCTATAGGTGATACAAATTTTCTCAA	[A/G]	CCTGGTCTAGGTGCGAAGAGGCTTGGAGAGTTGATTAAGGATCTCTTGTCTCCTAAAAACCTTGCACAAACACAATGTAAGTGAAATATGTGTTTCCATC
Lp_c13778p292	CCTATACATGGCACATATAAACCTTGCAAGTTCTCTTTTTGCATGTCTAATGAATAATATACTTCCATACAACTAAACACTGAACCATAAATTCATTGCC	[A/G]	TGCATGAGCTCACACTCAGTGTTTTGCCTTGGCAATTACAGTTAGATCACTTCTCCCTCCAAGCATATACTCAAGGTGCAATTAGTATTTTCCTTCCACT
Lp_c13778p747	GATGAACGTTTCTCATATAGACACGAGTAGAGCGTTCATAAGCATGCACATGGCCTGCAAACACAATATCAACTTTTGCAGCATAAAGAAGTGGCTCCAT	[A/G]	GTTGCCATCATGTCATCCCCCTCCCATCGATGGGCTGTATTACTATTATACCAAGGTGCATGGAACACCACAATAAGCCAAGGTGTTCTTCTCCTATTTA
Lp_c15030p593	TTAACTTTCAAGGTCAACAAAATCCATACGACTGAGATTAATCTGACTCGTCCTCAACATCTCCATTTGGATTCATTTTTTCTGAGTCAACATCTCCATT	[T/G]	GGATTCATTTTTTCTGAGTCTGACAAGCTTTCATCCATACTAAAGACTAAAGTGTCCCCTTCCTCTATTTGCCATTGTCTTTTTAGCTCTTCAATGGCCT
Lp_c22542p803	CTCGAAGCAGAGCACTCAACCTTTGATTCCTTTCACAACTTCAATAACAAGGCATGTGAGTGGCTTGTTATGCATGTTGTTGCCATTTTTCCTGGGATTA	[C/T]	GATCTTTCTACAACACAAGTTTCCCAGGGGGCACTTATGTTTTGAAAGTGAACATTGGGCGTTTACCCTTGTCCTCCACTCTATCTTCACAAGTTGTGAT
Lp_c23304p610	CAATTTAAATCTAGCTTTCAATTTTACTCATGAAAAAGATCTAATATGTGATCCCAGGAACAGGGGGAACCGCGGGCTTCAATTTTTTGGACTTCTCAAC	[G/T]	ACAATTGCTTGGGTTGTAAGAACCATGCCTGCAACAGAAGCTGCATTCTGTAGAGCACACCTTGAGACCTTAGCAGGATCTATGACACCAGCACTGAGAA
Lp_c23768p576	CTACTTAAAAGCACATATCCCGGTTTTGCCAAACAAATTGCATACTTTAATATAATGTACATATCCAATTTACAAGATCCAATAATGTCATCAGTGCTAC	[C/T]	GCACAATAGCCCAAACTTCCAAAGTTGTGAACTACGAAAATTAGTCCATTGTGCAGTTATGGACATCTATGAAAATTAACCACGCGGCACAAGGAATTCT
Lp_c24582p834	TTTTTCTGAGACCCACTTTCGCACCTCGTCATCATAGACCCTTGCCCTCAAGGCACCAAAGAAGTCAATTGACTGGCCTGGGAAGGAATCTACAAGTCTC	[A/T]	CAACGTCATCCTCGTTTACATTGTCCGCTCGGAAAATACCCGTACAGACTCCAATTCTGTCTTCCCGAGTAGGAGCCCAATAGAACTTCTCCATACGCCC
Lp_c25194p1160	CAAAATTCAGCTTGGGGATTGCAGATTGTACATGAGAGGGCTTTGTTTGCAATTCTGTTTTGGAAGATTAGCATAATTTGCATTACCTTTTAAGTCATAG	[A/G]	AAGATGCAGAGGATTTAGAAATGAAGCTTGCAACCAAATATATTGAATGGTTTGCTTGAAAGAAGTTTAGCTTTGTACAGGTTGCTTAATTATCGCTTTG
Lp_c25309p582	TTGCAGTTGGAGGAACAGGAGCCCTATCAGCAATAATATCAGACGAGAATTTGTTGAGGACAAATGAATCCGAAAAGTTTGTGGGCTTGCACTGATAAGC	[C/T]	TGAATGTTGCACAATTGTACTCCTTTAGCTCTGTGATAGACCTCATCTGGAACAGATGCTGCACTGCTACAGGCACTGACTTTCCTGGTCATAAGAGTCC
Lp_c25811p401	CGTCTCCACAATCTCCAATTACAGTAAGCAGGTCTTTCCCTTTGTTAGTTACTTCCATGATACTTTGTCTGTCTTCATCATCCAGTGCAAGAGAAAATAT	[C/T]	GCCTTTGAATCATCAATGTGCTCAGATAGACCAAGCCTTACTCCAATCATGGATCCTGCAACTGAGGGTTGATCAAGTATATACCGCACAGCAACAGTTG
Lp_c31191p1428	TGATTTCCAGGGACAGGCCATGCAGCAGAAGAAGGTTGTGATGGGTCAGCACAAATATCAGCAATATGGGGGAGGAGGAGGCTATGCCTATGGAAGGTAT	[G/T]	GCCATTAAAGACATATACTAACTGGATTCTCCTTCTGCATAAATAAATAAAGAATCCACTGTCTGTTATCTATAGATAGGGTAAGTTCAATAGTGGTGTG
Lp_c32359p509	TTGCAAGTCGAGTCTGCTCACTTACGGGCAAGAGGGCAAATAATGCAAACAAGGTATCTTTTTCAAATCATAAGACGAAGAAATTACAAGGAGTTAATCT	[A/G]	CAGTACAAGAGAATTTGGTGGGAAGCAGGCAAACGTTTTGTTAAATTGAGAATATCAACCAAGGCATTGAAGACAATTGaaaaaaaGGGACTGGATGCTA
Lp_c32518p1291	CAAGTGACGCAGAAGAGAAGGAGCTTAAAACCTATCTCTTTGGAGCAGATCCTCCAATCTTGTATGTTTTGCATTACTTAGGAAATAAACCATGGCTCTG	[C/T]	TTTCGAGATTACGATTGCAATTGGAATAATGACCTTCTCCGAGATTTTGCTAGTGATGTTGCCCATGCTCGATGGTGGAAAGTGCATGATTCTATGCCTA
Lp_c32989p661	GGTATCATACCTAGATCCAACATTCATTAGCTGCAGGGGGGAGGATTGAATTGGCTACGGTCAATTCCATGGTGGCACTATATGGTTGAACTGTAACATA	[A/G]	ATAACGATACCTGTATGATGGAGAAACGCTGATCTGCTAAAACGGTTTAGCATCTCAGTAATATTCTAGATGTAAAAGTCACCTTGCTTTGACTGAGCTT
Lp_c33326p690	AACACCAGTTCTGTCTCCAATCGTCAAGATGATCAGTATGCTACTAACATGTTCAGTGAAGAAAATCCAAACGCCTGTACTATTATGTAAACTAGTCATT	[A/G]	CACATTTTCTGCTATTCTCTTGTAATCTATAGGCCCCCAAAGTTCCTCATAGATGAGAATATTTGCAGGATGTTAATATTTTGTGTAAGTTTGTAGTAGA
Lp_c34571p636	ATGTTGGGCACAGTACCACGGCTAGGGAGATGATGGACCAATACTACATTGGAGAAATAGACCCTTCAACATTTCCTAAGAAGGCAACATACAAACCTGC	[C/T]	AAGCAGGCACATTATGATCAGGACAAAACCTCCGAATTTATTATCAGAATTTTGCAGTTTTTGGTTCCATTGGCGATTCTTGGATTAGCTGTTGCAGTTC
